# Supplementary material for: Test-retest reliability of a smartphone app for measuring core stability for two dynamic exercises
Source: PeerJ. 2019 Aug 9;7:e7485. doi: 10.7717/peerj.7485 (PMC6690332; doi:10.7717/peerj.7485)
Supplement: Dataset S1 — Raw data exported from the OctoCore App. [file peerj-07-7485-s001.xlsx]

## Sheet: Hoja1
Subject	Gender	Years	Height (cm)	Weight (kg)	SLD_Right_Day_1 (mm/s-2)	SLD_Left_Day_1 (mm/s-2)	SLD_Composite_Day_1 (mm/s-2)	SLD_Right_Day_2 (mm/s-2)	SLD_Left_Day_2 (mm/s-2)	SLD_Composite_Day_2 (mm/s-2)	BD_Right_Day_1 (mm/s-2)	BD_Left_Day_1 (mm/s-2)	BD_Composite_Day_1 (mm/s-2)	BD_Right_Day_2 (mm/s-2)	BD_Left_Day_2 (mm/s-2)	BD_Composite_Day_2 (mm/s-2)
1	female	20	167	59.06	13	13.2	13.1	15.1	13.5	14.3	8.2	9.7	8.95	10.6	8.7	9.65
2	female	21	161	67.7	12.7	16.5	15	15.6	11.8	13.7	6.3	8.6	7.45	6.1	8	7.05
3	female	21	158	54.7	13.9	9.8	12	11.5	11.2	11.35	7.3	9.3	8.3	7.7	5	6.35
4	female	20	158	51.9	14.1	14.8	14	15	14.3	14.65	13.1	17.2	15.15	13.4	14.6	14
5	male	27	187.5	80.5	10.8	11.1	11	11.1	12.6	11.85	8.3	7.1	7.7	9.9	8.5	9.2
6	male	23	180	84.2	10.8	6.8	9	14.2	13.1	13.65	15	21.5	18.25	12.5	18.9	15.7
7	male	21	189.5	89.4	6.5	9.3	8	7.2	9.2	8.2	7.2	5.6	6.4	5.3	8.2	6.75
8	female	21	160.5	55.7	13.6	10.4	12	14.9	14.4	14.65	8.5	7.6	8.05	8.9	8.8	8.85
9	male	52	167.5	80.3	16.6	19.2	18	17	17.3	17.15	12.1	18.8	15.45	12.8	18.3	15.55
10	female	21	167	62.1	8.1	11.6	10	8.4	11.5	9.95	7.2	10.6	8.9	5.7	13.1	9.4
11	male	24	173.5	82.7	8.3	9.3	9	9.4	10.7	10.05	15.1	9	12.05	8.8	6.6	7.7
12	female	25	158	61.7	12.1	12.6	12	14.3	10.5	12.4	7	11.5	9.25	6.2	9.4	7.8
13	female	21	164.5	54.6	8.8	13.4	11	11.5	12.4	11.95	9.9	12.2	11.05	9.5	9.7	9.6
14	male	25	180.6	71.8	10.4	17.1	14	10	13	11.5	9.7	8.2	8.95	11.4	8.2	9.8
15	female	27	154	70.9	12.3	13.8	13	8.5	14.3	11.4	12.1	8.7	10.4	13.1	7.3	10.2
16	female	21	166	60.2	17.2	23.7	20	18.4	16.5	17.45	9.6	7.2	8.4	8.2	6.4	7.3
17	female	15	171	62.3	13.7	15.2	14	18.3	15.5	16.9	6.7	6.7	6.7	8.2	7	7.6
18	female	21	148.6	56.4	12.2	11	12	12.3	10	11.15	14.3	10.6	12.45	5.5	17.2	11.35
19	male	21	172	84.3	14.1	12.4	13	13.1	11.9	12.5	9.2	9.4	9.3	10.2	8.4	9.3
20	female	19	168	73.5	9.2	13.7	11	11.6	11.9	11.75	8.3	8	8.15	8.6	6.8	7.7
21	female	21	151	44.7	12.7	15.6	14	16.3	16.6	16.45	10.3	11	10.65	13.5	13.3	13.4
22	female	22	169	56.4	8.6	8	8	10.1	7.3	8.7	12.4	6.7	9.55	7.4	8.5	7.95
23	male	16	167	65	11.9	13.9	13	13.4	16.6	15	13.6	15.5	14.55	9.9	17.9	13.9
24	female	19	163	64.8	13.4	17.6	16	13.1	16.5	14.8	8	12.1	10.05	10	7.4	8.7
25	female	20	169	62	18.1	19.9	19	18.6	18.6	18.6	8.9	10.8	9.85	12.2	6.1	9.15
26	female	19	153.5	55.3	11.4	10.4	11	12.7	11.9	12.3	6.8	11.2	9	7.3	10.9	9.1
27	female	22	165	64.9	12.1	15.7	14	11.2	14.7	12.95	4.7	4.9	4.8	5.2	5.3	5.25
28	male	25	164	64.1	9.2	6.9	8	5.2	7.1	6.15	5.4	11.2	8.3	5.5	8.5	7
29	male	21	190	80.5	5.9	6	6	11.9	8.5	10.2	5.5	5.3	5.4	5.5	4.5	5
30	female	20	168	63.9	10.7	8.8	10	9	8.8	8.9	9.9	4.5	7.2	4.3	7.4	5.85
31	male	23	175	72.1	7.7	12.8	10	8.1	10.2	9.15	6.9	6.6	6.75	6.4	6	6.2
32	male	22	180	87.5	15.8	18.9	17	16.7	20.5	18.6	14.3	11.4	12.85	15	13.8	14.4
33	female	19	170	63.4	11.9	12.5	12	11.4	13.6	12.5	8.1	9.6	8.85	8.1	9.6	8.85
SLD=Partial range single leg deadlift
BD=Variation of bird-dog
Annotation:
Thirty-three active students (12 males and 21 females; age: 22.3 ± 5.9 years, body weight: 66.9 ± 11.3 kg, height: 167.8 ± 10.3 cm) participated in the repeatability tests. The participants completed two testing sessions with intervals of 48 hours. In each testing session, the participants performed two exercises tests (partial range single leg deadlift [SLD] and variations of the bird-dog exerci…
